# Supplementary material for: A first immunohistochemistry study of transketolase and transketolase-like 1 expression in canine hyperplastic and neoplastic mammary lesions
Source: BMC Vet Res. 2017 Jan 31;13:38. doi: 10.1186/s12917-017-0961-3 (PMC5282725; doi:10.1186/s12917-017-0961-3)
Supplement: Additional file 1: — Immunohistochemical evaluation of TKT and TKTL1. Immunoreactivity scores (IRS) of normal mammary glands (n = 6), ductal hyperplasias (n = 3), benign tumors (n = 11), and carcinomas (n = 17), considering the number and the stain intensity of positive cells per high power field (HPF). (XLSX 18 kb) [file 12917_2017_961_MOESM1_ESM.xlsx]

## Sheet: Foglio1
ID number	Breed	Age	Hstotype	Microscopic fields (HPF)	TKT IRS	TKTL1 IRS
1	Dachshund	8	Normal mammary glands	1	0	0
				2	0	0
				3	0	0
				4	0	0
				5	0	0
				6	0	0
				7	0	0
				8	0	0
				9	0	0
				10	0	0
2	Mixed breed	13	Normal mammary glands	1	2	1
				2	2	1
				3	2	1
				4	1	1
				5	1	2
				6	1	1
				7	1	1
				8	0	1
				9	1	0
				10	1	1
				11	1	1
3	Labrador Retriever	9	Normal mammary glands	1	0	6
				2	0	2
				3	0	2
				4	0	2
				5	0	6
				6	0	2
				7	0	1
				8	0	1
				9	0	0
				10	0	1
4	Pinscher	10	Normal mammary glands	1	2	12
				2	2	8
				3	4	8
				4	1	8
				5	0	6
				6	1	4
				7	0	4
				8	2	8
				9	0	4
				10	1	8
5	Mixed breed	11	Normal mammary glands	1	0	1
				2	1	1
				3	1	1
				4	0	1
				5	1	1
				6	1	1
				7	1	1
				8	1	1
				9	1	1
				10	1	1
6	Mixed breed	14	Normal mammary glands	1	2	4
				2	1	6
				3	2	6
				4	0	6
				5	0	6
				6	1	6
				7	0	6
				8	0	6
				9	0	6
				10	1	6
7	Mixed breed	11	Ductal hyperplasias	1	9	12
				2	9	12
				3	9	12
				4	9	12
				5	4	12
				6	4	12
				7	4	12
				8	2	12
				9	6	12
				10	4	12
8	Mixed breed	16	Ductal hyperplasias	1	9	12
				2	9	12
				3	4	12
				4	4	12
				5	9	12
				6	4	12
				7	4	12
				8	4	12
				9	6	12
				10	6	9
9	Yorkshire Terrier	11	Ductal hyperplasias	1	4	12
				2	6	12
				3	6	12
				4	4	12
				5	6	12
				6	9	12
				7	6	12
				8	6	12
				9	4	12
				10	6	12
10	Yorkshire Terrier	7	Complex adenoma	1	2	6
				2	1	6
				3	2	6
				4	4	2
				5	6	4
				6	6	4
				7	6	6
				8	4	6
				9	4	6
				10	4	6
11	Yorkshire Terrier	14	Complex adenoma	1	4	1
				2	4	1
				3	4	1
				4	4	1
				5	2	1
				6	2	1
				7	2	1
				8	4	1
				9	4	1
				10	1	1
12	Mixed breed	13	Complex adenoma	1	6	1
				2	6	1
				3	2	1
				4	2	0
				5	2	1
				6	2	1
				7	2	1
				8	2	1
				9	2	1
				10	2	1
13	Mixed breed	9	Complex adenoma	1	6	1
				2	6	2
				3	6	1
				4	6	1
				5	6	2
				6	4	1
				7	6	1
				8	4	1
				9	6	1
				10	1	1
14	Mixed breed	13	Complex adenoma	1	6	1
				2	4	1
				3	4	1
				4	6	1
				5	6	1
				6	9	1
				7	9	1
				8	9	1
				9	1	1
				10	1	1
15	Yorkshire Terrier	8	Simple adenoma	1	4	8
				2	6	8
				3	6	8
				4	4	8
				5	6	8
				6	4	8
				7	2	8
				8	4	4
				9	2	8
				10	4	4
16	Mixed breed	9	Simple adenoma	1	9	1
				2	9	1
				3	6	1
				4	6	1
				5	6	1
				6	6	1
				7	6	1
				8	6	1
				9	9	1
				10	6	1
17	Mixed breed	11	Simple adenoma	1	6	12
				2	6	8
				3	9	6
				4	2	8
				5	6	8
				6	6	8
				7	6	8
				8	9	8
				9	4	8
				10	4	8
18	Mixed breed	12	Simple adenoma	1	4	12
				2	4	12
				3	2	8
				4	4	12
				5	2	8
				6	4	8
				7	2	12
				8	1	8
				9	4	8
				10	4	8
19	Yorkshire Terrier	15	Simple adenoma	1	4	2
				2	4	2
				3	4	4
				4	4	8
				5	4	4
				6	6	2
				7	6	1
				8	6	1
				9	6	1
				10	6	1
20	Yorkshire Terrier	14	Simple adenoma	1	9	12
				2	6	12
				3	6	8
				4	9	8
				5	4	8
				6	4	8
				7	6	8
				8	4	8
				9	4	8
				10	4	8
21	Mixed breed	11	Complex carcinoma	1	9	0
				2	4	0
				3	9	0
				4	9	0
				5	9	0
				6	6	0
				7	6	0
				8	6	0
				9	9	0
				10	6	0
22	Mixed breed	14	Complex carcinoma	1	9	3
				2	4	3
				3	2	4
				4	4	4
				5	6	3
				6	4	3
				7	2	2
				8	4	2
				9	4	2
				10	4	2
23	Mixed breed	10	Complex carcinoma	1	9	2
				2	9	1
				3	12	1
				4	9	1
				5	9	1
				6	12	1
				7	12	1
				8	9	1
				9	9	1
				10	9	1
24	German Shepherd	14	Complex carcinoma	1	9	4
				2	4	4
				3	4	1
				4	4	1
				5	6	1
				6	9	1
				7	4	1
				8	4	1
				9	4	1
				10	2	1
25	Yorkshire Terrier	15	Complex carcinoma	1	6	3
				2	6	1
				3	4	1
				4	4	1
				5	4	1
				6	1	1
				7	6	2
				8	4	2
				9	2	1
				10	6	1
26	Mixed breed	12	Complex carcinoma	1	9	12
				2	6	12
				3	9	12
				4	9	12
				5	6	12
				6	9	12
				7	6	12
				8	4	12
				9	9	12
				10	9	12
27	Yorkshire Terrier	9	Simple carcinoma	1	1	3
				2	1	2
				3	1	2
				4	1	1
				5	1	2
				6	1	2
				7	1	2
				8	1	2
				9	1	1
				10	1	2
28	German Shepherd	13	Simple carcinoma	1	1	2
				2	2	2
				3	2	8
				4	4	3
				5	2	3
				6	2	3
				7	1	3
				8	1	3
				9	1	2
				10	1	2
29	Mixed breed	11	Simple carcinoma	1	4	4
				2	4	4
				3	1	8
				4	1	2
				5	1	1
				6	1	1
				7	1	2
				8	1	2
				9	1	2
				10	1	2
30	Dachshund	8	Simple carcinoma	1	4	12
				2	4	3
				3	1	2
				4	1	1
				5	1	3
				6	1	2
				7	1	2
				8	4	3
				9	2	3
				10	4	2
31	Poodle	9	Simple carcinoma	1	4	3
				2	2	4
				3	2	3
				4	2	3
				5	1	3
				6	1	1
				7	1	2
				8	1	1
				9	1	3
				10	4	4
32	Mixed breed	11	Simple carcinoma	1	4	4
				2	1	8
				3	1	12
				4	1	12
				5	2	9
				6	1	9
				7	1	12
				8	2	12
				9	1	9
				10	1	12
33	Mixed breed	13	Simple carcinoma	1	6	12
				2	4	2
				3	4	2
				4	4	2
				5	3	2
				6	3	3
				7	6	2
				8	6	2
				9	2	2
				10	9	2
34	Mixed breed	12	Simple carcinoma	1	2	2
				2	2	8
				3	1	3
				4	2	8
				5	1	8
				6	1	4
				7	1	4
				8	1	4
				9	1	6
				10	1	4
35	German Shepherd	13	Simple carcinoma	1	9	4
				2	6	4
				3	2	4
				4	4	2
				5	2	4
				6	1	2
				7	1	2
				8	1	8
				9	1	4
				10	1	4
36	Mixed breed	12	Simple carcinoma	1	9	4
				2	9	3
				3	6	3
				4	2	3
				5	1	3
				6	1	4
				7	4	4
				8	1	3
				9	2	3
				10	4	4
37	Mixed breed	11	Simple carcinoma	1	2	4
				2	1	4
				3	1	4
				4	1	4
				5	1	4
				6	1	4
				7	1	4
				8	1	4
				9	2	4
				10	2	4
				11	2	4
